# Supplementary material for: Mediterranean Diet and White Matter Hyperintensity Change over Time in Cognitively Intact Adults
Source: Nutrients. 2022 Sep 5;14(17):3664. doi: 10.3390/nu14173664 (PMC9460774; doi:10.3390/nu14173664)
Supplement: Supplementary file 1 [file nutrients-14-03664-s001.zip]

Archive with 1 entries (1 files):
- nutrients-1843417-supplementary.pdf
